# Supplementary material for: Comparative Analysis of Serum and Serum-Free Medium Cultured Mesenchymal Stromal Cells for Cartilage Repair
Source: Int J Mol Sci. 2024 Oct 2;25(19):10627. doi: 10.3390/ijms251910627 (PMC11476526; doi:10.3390/ijms251910627)
Supplement: Supplementary file 1 [file ijms-25-10627-s001.zip]

Archive with 1 entries (1 files):
- ijms-3208768-supplementary.pdf
